# Supplementary material for: Persistent Hepatitis B Viraemia with Polymerase Mutations among HIV/HBV Co-Infected Patients on HBV-Active ART in KwaZulu-Natal, South Africa
Source: Viruses. 2022 Apr 10;14(4):788. doi: 10.3390/v14040788 (PMC9026734; doi:10.3390/v14040788)
Supplement: Supplementary file 1 [file viruses-14-00788-s001.zip]

Archive with 1 entries (1 files):
- viruses-1583424-supplementary.pdf
